# Supplementary material for: Clinical Characteristics and Diagnostic Correlation of Pediatric Lymphadenopathy in a Secondary-Level Hospital in Colombia
Source: Children (Basel). 2026 Apr 21;13(4):576. doi: 10.3390/children13040576 (PMC13114521; doi:10.3390/children13040576)
Supplement: Supplementary file 1 [file children-13-00576-s001.zip]

Archive with 1 entries (1 files):
- children-4142386-supplementary.pdf
